# Supplementary material for: New Insights on Gene by Environmental Effects of Drugs of Abuse in Animal Models Using GeneNetwork
Source: Genes (Basel). 2022 Mar 29;13(4):614. doi: 10.3390/genes13040614 (PMC9024903; doi:10.3390/genes13040614)
Supplement: Supplementary file 1 [file genes-13-00614-s001.zip]

Archive with 8 entries (8 files):
- Supplementary Table S8.xlsx
- Supplementary Table S1.xlsx
- Supplementary Table S2.xlsx
- Supplementary Table S3.xlsx
- Supplementary Table S4.xlsx
- Supplementary Table S5.xlsx
- Supplementary Table S6.xlsx
- Supplementary Table S7.xlsx
