# Supplementary material for: New Insights on Gene by Environmental Effects of Drugs of Abuse in Animal Models Using GeneNetwork
Source: Genes (Basel). 2022 Mar 29;13(4):614. doi: 10.3390/genes13040614 (PMC9024903; doi:10.3390/genes13040614)
Supplement: Supplementary file 1 [file genes-13-00614-s001.zip › Supplementary Table S5.xlsx]

## Sheet: Sheet1
Table S5: Comparison of QTLs found in this study with Philip et al. and other studies
	Minimum QTL region	Maximum QTL region	Summary	Philip's Study	Phenotype	Relevant QTL in other studies	Relevant Abnormal Behavior Phenotype	PMID
Chr1	58.376-61.387	37.671-78.94	Locomotion	No		Yes	Loss of righting induced by ethanol	8974320
Chr1	58.376-61.387	37.671-78.94	Locomotion	No		Yes	Vertical clinging	10086232
Chr1	73.537-78.941	68.798-80.329	Cocaine and locomotion	No		Yes	Loss of righting induced by ethanol	16803863
Chr1	94.023-96.976	91.214-99.884	Vertical activity	No		Yes	Loss of righting induced by ethanol	16803863
Chr2	139.63-155.235	139.63-155.235	BXD_11444	Yes (Suggestive QTL)	Tail clip latency	Yes	Seizures	17010098
Chr2	139.63-155.235	139.63-155.235	BXD_11444	Yes (Suggestive QTL)		Yes	Loss of righting induced by ethanol 2	15365296
Chr2	139.63-155.235	139.63-155.235	BXD_11444	Yes (Suggestive QTL)		Yes	Stress response	17913702
Chr3	53.667-54.942	51.723-56.473	Vertical activity	No		No
Chr4	113.184-113.92	105.245-114.11	Locomotion, anxiety, cocaine	Yes (Suggestive QTL)		Yes	Increased anxiety-related response	12719372
Chr4	105.245-107.549	99.583-111.253	Locomotion, anxiety, cocaine	Yes (Suggestive QTL)		Yes	Increased anxiety-related response	12719372
Chr5	4.468-5.172	4.468-5.172	BXD_11635	Yes (Suggestive QTL)		No
Chr5	100.164-100.895	99.801-101.331	Cocaine	Yes (Suggestive QTL)		Yes	Elevated maze behavior	11420611
Chr6		98.008-122.742	Locomotion, anxiety, cocaine	Yes (Suggestive QTL)		Yes	Increased anxiety-related response	15371360
Chr7		98.008-122.743	Locomotion, anxiety, cocaine	Yes (Suggestive QTL)		Yes	Hyperactivity elicited by ethanol administration	12931787
Chr7		97.466-104.149		No		No
Chr7		36.084-36.346	Do not trust - only supported by a single variant	No		Yes	Hyperactivity and Audiogenic seizures	1638084
Chr8		77.375-82.94	Do not trust - only supported by a single variant	Yes (Suggestive QTL)		No
Chr8		95.15-95.693	Do not trust - only supported by a single variant	Yes (Suggestive QTL)		No
Chr9		45.671-48.081	BXD_11309	Yes	Morphine activity/response	Yes	Alcohol preference	9726281
Chr9		71.62-83.081	Locomotion, anxiety, cocaine	Yes		Yes	Epilepsy/Seizures	18621028
Chr10	8.656-8.755	4.32-13.688	Morphine response	Yes	Morphine withdrawal measures such as jumps, defecation and urination.	Yes	Geotaxia, abnormal reflex	10086232
Chr11	8.656-8.756	4.32-13.689	Morphine response	Yes		Yes	Morphine preference	18288093
Chr11		46.361-50.383	Cocaine	Yes (Suggestive QTL)		No
Chr11		62.923-65.082	nociception	Yes (Suggestive QTL)		No
Chr12		82.859-96.105	BXD_11407	No		No
Chr13		42.499-48.647	Locomotion	Yes	Locomotor (Injection stress-induced activation) and response to sensitivity	No
Chr13		74.47-97.428	Locomotion, anxiety, cocaine	Yes		No
Chr14		109.994-114.751	BXD_12023	No		No
Chr15		71.035-77.148	Motor coordination, anxiety	No		Yes	Abnormal fear/anxiety-related behavior	10556431
Chr16		27.038-30.578	Morphine	No		Yes	Abnormal fear/anxiety-related behavior	11105392
Chr16		27.038-30.578	Morphine	No		Yes	Nicotine induced locomotor activity	10556431
